# Supplementary material for: Left Ventricular Assist Device Multialarm Emergency: A High-Fidelity Simulation Case for Emergency Medicine Residents
Source: MedEdPORTAL. 2021 May 5;17:11156. doi: 10.15766/mep_2374-8265.11156 (PMC8096883; doi:10.15766/mep_2374-8265.11156)
Supplement: Supplementary file 1 — Institutional LVAD Coordinator Educational Presentation.pptxHeartMate 3 Task Trainer Setup.docxSimulation Case.docxSimulation Images.docxCritical Actions.docxDebriefing Materials.docxSurvey.docx [file mep_2374-8265.11156-s001.zip]

Archive with 8 entries (8 files):
- D. Simulation Images.docx
- E. Critical Actions.docx
- F. Debriefing Materials.docx
- G. Survey.docx
- A. Institutional LVAD Coordinator Educational Presentation.pptx
- B. HeartMate 3 Task Trainer Setup.docx
- C. Simulation Case.docx
- Educational_Summary_Report_11156.pdf
